# Supplementary material for: Injection Drug Use Alters Plasma Regulation of the B Cell Response
Source: Cells. 2024 Jun 10;13(12):1011. doi: 10.3390/cells13121011 (PMC11202061; doi:10.3390/cells13121011)
Supplement: Supplementary file 1 [file cells-13-01011-s001.zip]

Archive with 1 entries (1 files):
- cells-3008455-supplementary.pdf
